# Supplementary material for: Carriers of Heterozygous Loss-of-Function ACE Mutations Are at Risk for Alzheimer’s Disease
Source: Biomedicines. 2024 Jan 12;12(1):162. doi: 10.3390/biomedicines12010162 (PMC10813023; doi:10.3390/biomedicines12010162)
Supplement: Supplementary file 1 [file biomedicines-12-00162-s001.zip]

Archive with 1 entries (1 files):
- biomedicines-2780808-Supplementary.pdf
